# Supplementary material for: Characteristics of photosynthesis and vertical canopy architecture of citrus trees under two labor-saving cultivation modes using unmanned aerial vehicle (UAV)-based LiDAR data in citrus orchards
Source: Hortic Res. 2023 Feb 8;10(3):uhad018. doi: 10.1093/hr/uhad018 (PMC10031737; doi:10.1093/hr/uhad018)
Supplement: Web_Material_uhad018 [file web_material_uhad018.zip]

Archive with 1 entries (1 files):
- æ-°å»o Microsoft Word æ-╪æ¡£.pdf
